# Supplementary material for: Post-Synthesis Modulation of the Physicochemical Properties of Green-Synthesized Iron Oxide Nanoparticles with Tween 80 to Enhance Their Antibacterial Activity and Biocompatibility
Source: Pharmaceutics. 2025 Oct 23;17(11):1371. doi: 10.3390/pharmaceutics17111371 (PMC12655375; doi:10.3390/pharmaceutics17111371)
Supplement: Supplementary file 1 [file pharmaceutics-17-01371-s001.zip]

Archive with 1 entries (1 files):
- pharmaceutics-3825954-supplementary.pdf
